# Supplementary material for: Body self-esteem is related to subjective well-being, severity of depressive symptoms, BMI, glycated hemoglobin levels, and diabetes-related distress in type 2 diabetes
Source: PLoS One. 2022 Feb 15;17(2):e0263766. doi: 10.1371/journal.pone.0263766 (PMC8846537; doi:10.1371/journal.pone.0263766)
Supplement: S1 Data — (CSV) [file pone.0263766.s001.csv]

pif_a4	pif_a5	wiek	grupa	czas_trwania	pif_a7	SOC_1	SOC_2	SOC_3	SOC_4	SOC_5	SOC_6	SOC_7	SOC_8	SOC_9	SOC_10	SOC_11	SOC_12	SOC_13	SOC_14	SOC_15	SOC_16	SOC_17	SOC_18	SOC_19	SOC_20	SOC_21	SOC_22	SOC_23	SOC_24	SOC_25	SOC_26	SOC_27	SOC_28	SOC_29	SOC_30	SOC_31	SOC_32	SOC_33	SOC_34	SOC_35	Hba1c_percent	height	weight	ham1	ham2	ham3	ham4	ham5	ham6
0	11.08.1959	57	0	7	2	4	5	4	3	2	4	2	1	4	4	4	4	5	1	1	2	2	4	4	2	4	4	4	4	4	2	4	4	2	2	2	5	4	4	1	07.lut	164	61	0	0	0	2	1	1
0	27.09.1955	61	0	8	2	4	4	3	3	3	3	3	3	4	4	4	4	4	4	2	2	4	4	4	4	4	4	4	4	4	4	4	4	4	3	3	4	4	4	4	06.lut	164	88	3	0	0	1	1	1
0	20.04.1951	65	0	3	3	4	4	2	2	2	3	4	2	4	4	2	2	1	4	2	4	5	5	4	4	1	4	2	4	4	1	2	2	4	4	1	4	4	4	2	07.maj	164	97	0	0	0	0	1	0
0	19.01.1952	64	0	1	2	3	4	3	4	4	4	4	5	4	4	4	4	4	4	4	4	4	4	4	4	3	4	4	4	4	2	4	4	4	4	2	3	4	4	5	05.lip	160	60	0	0	0	2	1	0
0	05.01.1975	41	0	25	2	3	4	4	1	3	3	2	1	1	3	3	3	3	3	2	3	3	3	3	2	3	3	3	3	3	3	3	2	2	1	3	2	3	3	2	08.cze	170	88	3	0	2	2	2	2
0	08.04.1954	62	0	12	2	4	5	4	5	4	5	5	1	4	2	4	4	2	1	4	1	4	4	2	4	4	5	1	1	1	4	4	4	1	4	4	4	4	1	4	06.lip	163	103	0	0	0	1	0	0
0	07.08.1953	63	0	7	2	4	2	3	3	3	3	2	3	3	2	4	3	5	2	3	3	3	3	3	3	3	3	3	3	3	4	4	4	4	3	3	3	3	3	2	9	163	49	0	0	0	0	1	1
0	25.11.1951	65	0	10	2	2	3	5	3	3	4	3	3	3	5	5	3	4	4	4	4	3	4	4	4	4	4	4	4	4	4	4	4	4	2	4	4	4	4	4	07.kwi	164	73	0	0	0	0	0	0
0	03.07.1974	42	0	12	2	3	4	5	3	5	5	5	2	3	5	5	2	5	2	5	5	2	2	4	5	4	5	5	5	3	3	5	3	1	3	3	1	4	5	2	cze.41	168	93	2	2	0	2	1	2
0	25.02.1950	66	0	4	3	2	2	3	4	5	4	4	3	4	4	4	4	2	2	5	4	4	3	5	4	5	4	2	3	2	4	1	3	1	4	4	3	3	4	1	lip.94	164	87	3	0	0	2	0	0
0	17.08.1953	63	0	20	2	5	2	2	2	5	5	4	4	1	4	4	5	4	4	4	4	4	4	4	2	4	4	4	5	4	4	4	4	2	2	4	2	4	4	4	06.lip	152	70	0	0	0	0	0	0
0	20.09.1958	58	0	8	2	4	4	4	5	4	2	2	1	4	1	5	2	1	2	4	4	1	2	4	4	4	4	2	2	2	1	5	4	1	2	1	1	4	2	1	05.kwi	156	73	1	2	2	0	2	1
0	13.03.1958	58	0	31	3	4	2	4	1	1	4	2	1	2	2	4	4	4	2	2	4	2	4	4	4	4	4	4	4	4	4	4	4	1	4	4	2	4	4	1	07.lip	154	53	1	2	0	2	0	1
0	19.12.1961	55	0	10	2	4	2	4	5	4	4	2	4	4	4	4	4	4	4	4	4	2	4	4	4	4	4	4	4	5	2	2	4	4	4	2	4	4	4	2	06.lut	158	67	2	2	0	1	0	0
0	26.05.1956	60	0	23	1	5	5	5	5	5	5	5	2	5	5	5	5	5	4	5	5	2	5	5	5	5	5	4	5	5	1	5	5	2	4	1	4	5	5	2	07.kwi	164	81	0	0	0	0	2	2
0	21.12.1976	40	0	29	2	4	4	4	2	5	4	4	2	4	2	4	4	4	2	4	2	4	3	4	4	4	4	2	2	2	4	4	4	2	4	4	2	3	4	2	05.lip	164	91	0	0	0	0	0	0
0	12.03.1954	62	0	21	2	4	2	4	2	4	5	2	2	2	5	5	5	5	5	5	5	4	1	5	5	5	5	5	5	2	4	5	5	2	1	2	4	4	5	2	07.kwi	165	86	0	0	0	2	2	1
0	05.07.1955	61	0	5	2	4	4	2	4	5	4	2	2	4	2	4	4	4	4	2	4	4	4	4	2	5	4	4	4	4	5	4	2	4	5	5	5	4	4	4	05.sie	169	84	1	0	0	0	1	1
0	10.12.1965	51	0	1	2	3	4	4	2	4	4	2	2	4	2	4	4	1	2	2	2	4	3	3	2	4	4	4	2	2	3	2	4	2	2	4	2	2	4	2	07.lut	163	90	0	0	0	0	1	1
0	30.08.1962	54	0	10	2	3	3	5	1	4	5	3	1	5	5	5	5	1	3	5	5	5	2	2	5	4	4	5	5	4	5	4	5	4	4	5	5	4	5	1	07.cze	173	104	0	0	0	0	0	0
0	31.05.1952	64	0	6	2	5	5	2	4	5	4	5	5	4	4	4	5	2	2	4	4	4	5	4	5	4	2	4	1	2	5	5	5	2	4	2	4	4	4	5	08.lut	164	63	0	0	0	0	0	1
0	08.10.1962	54	0	9	1	3	4	3	4	3	3	4	4	4	3	3	3	3	3	4	3	4	4	3	3	3	3	3	3	3	4	3	3	3	2	2	2	2	4	2	06.sie	162	76	0	1	0	1	1	0
0	13.11.1951	65	0	10	2	2	4	5	2	2	5	1	2	1	2	5	5	5	4	2	4	4	5	4	2	4	4	2	2	2	4	5	4	1	1	1	4	4	5	2	08.cze	171	86	2	1	0	2	0	2
0	27.05.1950	66	0	17	3	3	3	2	1	4	3	2	2	4	1	5	4	1	3	4	2	4	3	5	3	3	3	2	2	3	3	4	4	2	4	2	3	4	3	1	08.wrz	158	100	0	0	0	0	0	0
0	10.03.1950	66	0	1	2	3	3	2	1	2	2	1	1	1	1	5	5	5	4	3	4	1	3	3	5	5	5	2	2	2	5	2	4	5	3	5	5	5	5	5	6	157	79	2	2	1	2	2	1
0	10.12.1957	59	0	10	2	2	4	2	2	4	5	2	5	2	1	5	4	2	2	2	4	1	4	2	4	4	4	4	2	4	4	5	2	1	2	4	2	2	4	1	06.lut	158	101	0	0	0	0	0	0
0	08.11.1953	63	0	7	2	4	5	3	3	5	3	3	5	5	1	3	5	4	4	5	3	3	5	4	4	5	3	4	1	5	5	3	5	5	5	5	3	3	5	5	05.lip	160	82	2	1	0	2	2	0
0	30.07.1951	65	0	7	2	5	5	5	2	5	5	2	1	5	1	5	5	2	2	2	5	4	5	5	4	5	5	5	1	1	4	5	4	1	4	4	2	4	4	4	07.cze	164	79	0	0	0	1	2	0
0	25.04.1965	51	0	3	3	4	2	4	2	4	4	2	2	4	4	4	4	4	4	2	4	2	4	4	4	4	2	4	4	2	4	4	4	2	2	4	1	2	2	1	07.sie	180	109	0	0	0	0	1	0
0	18.02.1964	52	0	10	3	5	5	5	4	5	5	4	5	5	2	5	5	5	4	5	2	3	5	5	5	5	5	5	5	4	5	5	5	5	5	5	3	5	5	5	05.kwi	165	64	0	0	0	0	0	0
0	04.04.1951	65	0	7	2	4	3	5	5	5	99	3	1	4	1	5	5	2	3	3	3	4	5	2	5	2	5	2	4	2	1	1	3	4	4	1	5	5	2	2	08.maj	168	89	0	0	0	0	0	1
0	19.09.1951	65	0	2	2	5	4	5	2	5	5	4	5	5	2	5	5	5	2	5	5	2	5	5	5	5	5	5	2	4	5	5	5	5	2	2	2	4	5	2	07.maj	163	58	0	0	0	0	0	0
0	26.10.1951	65	0	6	2	2	5	5	2	2	5	2	5	4	5	5	5	2	4	5	1	5	5	5	5	4	5	4	4	4	5	4	5	2	2	5	2	4	4	4	05.sie	162	63	1	0	0	0	0	0
0	16.01.1959	57	0	7	2	1	1	3	2	2	3	5	4	1	1	3	2	3	2	2	1	1	3	3	2	1	4	4	4	4	1	3	3	4	1	1	2	2	3	2	9	155	68	0	1	0	0	2	2
0	10.09.1965	51	0	2	2	3	5	5	3	5	5	3	2	5	4	5	5	4	2	2	5	4	5	5	5	5	5	3	3	4	5	5	3	2	2	5	1	5	5	5	06.lip	158	73	0	0	0	0	0	0
0	18.12.1964	52	0	7	3	3	1	2	1	3	1	2	1	1	2	1	3	3	2	1	3	1	3	3	3	3	3	1	2	1	2	2	3	2	2	4	2	2	2	2	08.lut	168	95	2	2	0	0	1	0
0	31.01.1978	38	0	5	3	4	2	4	2	4	4	3	4	2	2	5	5	4	4	4	4	3	4	4	5	5	5	4	4	4	5	4	5	4	2	5	5	5	5	5	maj.69	160	65	1	0	0	1	0	0
0	02.10.1953	63	0	9	2	5	5	2	3	4	5	4	5	5	5	4	5	5	4	4	5	4	4	5	5	4	2	5	5	4	2	5	4	4	3	1	4	5	4	5	7	164	65	1	0	0	1	1	0
0	26.09.1952	64	0	6	2	3	3	3	3	4	2	2	1	2	2	3	3	3	1	2	2	3	3	1	1	2	3	1	3	1	3	3	3	1	2	3	3	3	3	1	06.lut	160	88	0	0	0	2	2	2
0	26.02.1957	59	0	6	2	5	5	5	5	5	5	4	2	5	4	5	5	5	4	5	4	5	5	5	5	5	5	4	4	4	4	5	5	4	5	4	5	4	5	2	06.sty	175	97	0	0	0	1	0	0
0	26.10.1953	63	0	10	2	5	1	2	1	4	4	2	1	1	2	5	2	2	2	4	4	2	2	2	4	4	1	4	2	2	1	4	1	2	1	1	1	2	2	2	07.sty	163	74	3	2	1	1	1	1
0	17.11.1974	42	0	5	3	4	4	5	5	5	5	5	5	5	5	5	5	5	5	5	5	5	5	5	5	5	5	5	5	5	5	5	5	5	5	5	5	5	5	5	07.lut	169	117	0	0	0	0	0	0
0	26.01.1960	56	0	4	2	4	4	5	2	4	4	4	2	5	2	5	4	4	2	4	2	5	4	4	4	4	4	2	2	2	4	2	4	2	4	4	5	4	4	2	06.maj	156	93	0	0	0	0	2	0
0	20.10.1951	65	0	6	3	3	2	3	2	4	3	2	1	3	2	3	3	3	2	2	2	3	3	3	3	3	3	2	3	2	3	3	3	2	2	3	3	3	3	1	07.lut	170	96	0	0	0	1	2	0
0	28.01.1951	65	0	20	3	5	4	4	2	5	4	4	1	4	4	3	1	5	5	5	4	3	3	2	5	4	4	3	4	4	4	1	5	4	2	5	5	5	5	2	05.cze	160	77	0	0	0	1	0	1
0	21.07.1954	62	0	3	1	5	5	5	3	4	5	5	5	4	5	5	5	5	5	4	5	5	5	5	5	5	5	4	5	5	2	5	5	5	5	2	5	5	5	5	04.kwi	162	53	0	0	0	0	0	1
0	10.06.1957	59	0	16	2	4	1	4	2	2	2	2	1	2	2	4	4	4	2	2	4	4	4	2	2	4	2	2	4	2	2	4	4	2	2	2	4	2	2	2	06.sie	158	79	0	0	0	1	1	0
0	28.11.1951	65	0	2	2	3	4	5	3	3	4	5	4	5	2	4	4	4	4	5	5	4	4	4	4	4	4	4	4	4	3	5	4	4	4	3	2	4	4	4	08.mar	164	72	0	0	0	0	0	0
0	16.10.1965	51	0	2	3	5	5	5	2	4	4	2	2	4	2	5	5	5	4	4	4	4	4	4	4	4	5	4	4	4	4	4	4	2	4	4	5	4	4	2	06.sie	166	81	0	0	0	0	0	0
1	14.10.1957	59	0	15	2	3	3	3	2	4	3	2	2	2	3	3	3	3	2	2	3	4	3	3	2	2	3	3	2	2	2	1	4	2	1	3	3	4	2	1	11.mar	177	129	2	1	3	0	0	0
1	02.01.1957	59	0	22	1	4	4	4	3	4	4	3	4	4	4	4	4	4	4	4	4	4	4	4	4	4	4	4	4	4	4	4	4	4	3	4	99	3	4	4	6	183	80	0	0	0	0	0	0
1	08.11.1951	65	0	2	2	3	4	4	5	5	3	4	3	4	4	4	4	4	4	4	3	4	3	3	3	3	4	4	4	3	4	4	4	2	4	4	3	4	4	2	07.lip	178	100	0	0	0	2	2	0
1	04.07.1950	66	0	6	2	4	5	4	5	5	4	5	4	5	4	4	4	4	4	5	4	4	5	5	5	4	4	4	4	4	4	4	4	4	5	4	4	5	4	4	05.kwi	192	96	0	0	0	0	0	0
1	13.01.1958	58	0	19	1	4	4	4	4	5	5	4	4	4	4	4	4	4	4	4	4	4	4	4	4	4	4	4	4	4	4	4	4	4	4	4	4	4	4	4	07.wrz	180	80	3	0	0	0	0	0
1	27.05.1959	57	0	6	2	4	4	2	2	4	4	4	4	2	4	4	4	4	4	4	4	2	4	4	4	4	4	4	4	4	4	4	4	4	4	4	4	4	4	4	10.maj	182	97	2	2	3	2	2	2
1	15.03.1958	58	0	19	2	3	4	4	4	5	4	4	2	5	5	4	4	4	4	5	5	4	4	4	3	4	4	3	5	4	4	4	5	3	4	4	5	4	4	2	09.wrz	176	88	0	0	0	0	0	0
1	20.01.1954	62	0	20	2	3	4	4	3	3	3	3	2	3	4	3	3	4	4	3	3	3	3	4	4	4	4	3	3	3	3	3	3	2	3	3	2	3	3	2	05.cze	182	149	0	1	0	0	1	0
1	19.01.1952	64	0	7	3	3	4	4	2	4	3	2	4	4	4	4	2	4	4	1	4	1	1	4	2	4	4	4	4	4	3	2	3	2	2	3	4	4	3	4	06.lip	182	80	0	0	0	0	1	0
1	29.08.1951	65	0	15	1	4	4	4	4	4	4	4	4	4	4	4	4	4	4	4	4	4	4	4	4	4	4	4	4	4	4	4	4	4	4	4	4	4	4	4	05.mar	176	82	1	0	0	0	0	0
1	09.03.1955	61	0	2	2	3	4	3	4	4	4	5	2	4	4	4	4	4	3	3	4	4	4	4	4	4	4	4	3	4	4	4	4	3	3	3	4	4	4	2	08.cze	183	124	1	0	0	1	2	0
1	14.11.1952	64	0	12	2	5	4	2	4	5	5	4	2	4	5	5	4	4	4	5	5	4	5	5	4	5	5	5	4	4	4	4	4	4	5	4	4	4	5	5	07.cze	176	88	0	0	0	0	0	0
1	23.02.1962	54	0	11	2	4	4	5	4	4	4	4	2	4	4	3	4	3	4	4	4	3	4	3	4	5	4	3	4	4	4	3	4	2	4	4	3	4	4	2	07.cze	164	76	0	0	0	0	0	0
1	17.04.1958	58	0	16	1	3	4	3	4	4	3	4	3	4	3	4	4	4	5	4	5	2	4	4	4	4	2	4	4	4	4	4	4	1	2	2	2	4	4	2	10.maj	198	125	0	0	0	0	0	0
1	18.07.1952	64	0	1	2	3	5	3	5	4	3	5	99	5	2	3	3	3	4	5	3	4	4	4	5	3	3	3	2	4	4	3	3	3	4	3	4	3	3	2	07.lip	178	65	0	0	0	0	0	0
1	27.07.1952	64	0	20	2	3	4	3	2	4	3	2	2	3	3	3	3	3	2	3	4	3	3	3	3	4	3	3	4	2	3	3	2	3	2	3	3	3	3	2	kwi.99	179	110	0	0	0	0	0	0
1	21.11.1952	64	0	15	3	5	3	3	2	5	3	4	3	3	3	5	4	3	4	5	4	4	3	4	3	4	3	3	3	3	3	3	4	3	3	3	3	3	4	3	07.lut	168	77	0	0	0	0	1	0
1	02.02.1976	40	0	11	2	3	4	4	4	4	3	4	4	4	4	4	4	4	4	5	3	4	4	5	4	5	3	4	4	4	4	5	3	4	4	4	4	4	4	4	06.lip	176	78	0	0	0	1	0	0
1	08.10.1966	50	0	4	2	4	4	2	4	4	4	4	1	4	4	4	4	2	2	4	4	4	4	4	4	4	4	4	4	4	4	4	4	1	4	4	4	4	4	2	06.mar	178	101	0	0	0	0	0	0
1	05.04.1967	49	0	19	2	3	3	3	3	5	4	4	4	3	4	5	5	5	5	5	4	3	3	5	4	5	3	4	4	3	3	4	3	3	4	3	4	4	3	3	7	176	90	0	1	0	0	0	1
1	04.08.1954	62	0	37	2	3	3	4	3	3	3	3	2	3	3	3	3	3	3	2	3	2	3	3	3	3	3	3	3	3	4	3	3	2	2	4	3	3	3	2	05.lip	160	85	0	0	0	0	1	0
1	09.01.1960	56	0	11	2	3	3	5	5	5	5	3	4	5	5	5	3	5	5	5	5	5	3	3	4	5	5	5	5	5	5	3	3	3	3	4	3	3	3	3	08.mar	164	65	1	0	0	0	0	0
1	13.10.1980	36	0	11	1	4	4	3	4	5	3	5	4	5	3	3	3	3	4	5	4	4	4	4	5	4	3	3	4	4	5	4	5	3	4	5	4	5	5	4	06.kwi	172	84	0	0	0	0	0	0
1	02.09.1955	61	0	13	2	3	5	5	3	4	5	2	4	3	5	5	4	5	5	2	4	4	3	3	3	2	3	3	3	4	4	3	4	3	3	4	3	4	3	4	07.sty	180	76	0	0	0	0	0	1
1	23.04.1953	63	0	11	2	2	1	1	2	3	3	3	2	5	4	3	4	5	2	2	4	5	4	5	5	1	5	5	5	5	3	5	2	1	3	1	5	3	3	1	10.cze	173	93	0	0	0	0	0	0
1	21.10.1958	58	0	9	1	5	4	4	2	4	4	4	4	2	5	4	4	4	4	2	4	4	4	5	4	4	4	4	4	4	2	4	4	3	2	2	3	3	3	2	05.lip	164	107	0	0	0	0	0	0
1	17.06.1952	64	0	4	3	3	5	4	4	5	4	5	2	4	4	4	4	2	4	4	4	4	5	4	4	2	4	4	4	4	4	4	4	2	4	2	5	5	4	2	07.wrz	178	98	0	0	0	0	0	0
1	29.06.1965	51	0	27	2	4	4	4	2	5	4	2	1	2	4	4	4	4	3	3	4	3	3	3	3	4	2	3	2	2	3	3	2	2	2	3	3	3	3	2	07.lut	175	85	1	2	1	2	2	2
1	23.01.1956	60	0	17	1	5	3	5	5	5	5	5	5	5	5	5	5	5	5	4	5	5	5	5	5	5	5	5	5	5	4	5	5	5	5	5	5	5	5	4	7	186	103	0	0	0	2	2	1
1	04.02.1967	49	0	10	1	3	2	3	4	3	5	4	3	5	5	3	2	5	2	2	3	5	3	3	3	5	5	5	5	5	5	5	5	5	2	5	5	5	5	2	08.kwi	177	105	0	1	0	0	0	0
1	07.04.1950	66	0	5	2	3	5	5	4	4	5	4	2	4	4	5	5	3	5	3	4	3	5	4	4	5	5	5	4	3	4	4	99	2	2	3	4	4	4	2	06.kwi	172	85	1	0	0	0	0	0
1	01.04.1953	63	0	9	1	3	2	3	4	2	3	2	5	2	3	3	3	4	1	1	3	2	3	3	3	3	3	3	3	2	1	4	2	2	5	1	3	3	3	1	06.lip	168	92	0	0	0	0	0	0
1	22.04.1956	60	0	1	1	4	4	4	2	2	2	2	4	2	1	2	2	4	4	2	2	2	4	2	4	1	4	2	1	4	2	2	4	4	1	1	4	2	4	4	999	176	74	2	1	0	2	2	2
1	01.01.1951	65	0	17	2	4	4	4	2	4	4	4	2	4	4	4	4	4	4	4	4	4	4	4	4	4	4	4	4	4	4	2	4	2	2	4	3	4	4	2	07.wrz	175	90	0	0	0	0	0	0
1	02.02.1952	64	0	13	2	5	2	5	1	1	5	1	1	1	5	4	1	1	3	3	3	1	1	1	1	5	1	1	4	4	1	3	1	1	1	1	3	1	5	1	06.cze	162	92	2	0	2	2	2	1
1	25.09.1956	60	0	10	2	5	5	4	4	4	4	4	2	4	4	4	4	2	2	4	2	4	4	4	4	2	4	2	2	2	4	4	4	2	2	4	4	4	2	2	08.kwi	176	90	0	0	0	1	0	0
1	18.12.1951	65	0	13	2	3	5	3	3	4	3	2	1	3	1	3	2	3	2	2	3	3	3	5	2	4	3	3	1	1	2	2	3	1	1	1	3	1	3	1	07.sie	176	104	0	0	0	0	0	0
1	08.05.1953	63	0	10	3	3	3	3	2	4	3	5	1	2	3	3	3	3	2	5	3	3	3	3	3	3	3	2	3	2	3	3	3	1	2	3	4	5	4	1	08.kwi	176	109	0	0	0	0	0	0
1	03.08.1951	65	0	17	1	5	5	5	5	5	5	5	2	5	5	4	5	5	5	5	5	4	5	5	5	5	5	2	5	4	4	5	2	4	4	2	2	4	4	4	07.sie	170	94	0	0	0	0	0	0
1	06.05.1952	64	0	15	1	2	2	4	4	4	4	4	2	4	2	2	4	4	2	4	2	2	4	4	4	5	4	2	2	2	4	2	4	1	4	4	4	4	4	1	5	175	121	0	0	0	0	0	0
1	09.08.1981	35	0	7	3	3	2	3	5	3	3	2	3	3	3	3	3	3	3	4	3	2	3	3	3	3	3	3	3	3	3	3	3	3	3	3	3	4	3	2	05.kwi	183	80.5	0	0	0	0	0	0
1	13.03.1965	51	0	1	2	3	2	2	2	2	4	2	2	2	4	5	2	5	2	4	4	2	5	5	5	2	5	5	2	2	4	2	4	2	2	4	4	4	4	2	08.sty	170	112	0	2	0	0	0	2
1	21.03.1963	53	0	10	2	4	1	4	4	4	1	2	1	2	5	4	4	2	2	2	2	1	4	4	4	2	4	4	1	2	4	1	4	2	2	4	2	2	2	2	08.kwi	176	101	3	2	0	0	1	0
1	07.12.1958	58	0	10	1	5	5	5	4	2	5	4	2	4	4	5	5	5	5	5	5	2	5	5	5	5	5	5	4	5	5	5	5	2	4	2	4	4	5	2	09.sty	164	89	0	0	0	0	0	0
1	18.10.1958	58	0	5	2	4	4	2	4	4	5	4	2	2	2	5	2	5	2	3	3	2	5	5	5	2	4	2	2	4	4	2	4	1	1	2	4	4	4	2	7	177	89	1	1	0	2	2	1
1	07.09.1951	65	0	12	2	3	4	4	3	3	3	2	3	3	4	3	2	3	3	3	3	3	4	2	4	4	4	3	2	3	3	2	3	3	4	3	4	3	3	2	06.sie	170	104	0	0	0	0	0	0
1	17.04.1968	48	0	5	2	2	5	5	2	3	4	3	3	3	1	5	4	3	3	3	3	3	5	5	4	4	3	3	2	2	2	3	3	2	3	2	3	3	3	2	07.lut	178	103	0	0	0	0	0	0
1	22.12.1973	43	0	3	2	3	2	99	4	4	4	3	3	2	3	3	3	3	3	3	3	4	3	3	3	3	3	3	3	3	3	3	3	3	2	3	2	3	3	3	05.maj	190	90	2	1	0	0	2	2
1	09.12.1965	51	0	5	3	4	4	4	4	4	3	4	2	2	2	3	2	3	2	3	3	4	3	4	4	4	3	3	3	2	2	3	3	1	2	3	4	3	4	2	06.maj	180	95	2	2	0	1	2	1
1	25.05.1962	54	0	11	2	1	1	4	1	2	4	2	1	1	3	3	3	2	1	1	3	2	4	4	4	4	2	4	2	2	1	1	3	1	1	1	4	1	2	1	06.lip	172	132	2	1	0	1	2	1
1	07.05.1973	43	0	3	3	5	5	5	4	4	5	4	5	5	5	5	5	5	5	4	5	5	5	5	5	5	5	5	5	5	5	5	5	5	4	5	5	5	5	4	05.sie	188	89	0	0	0	0	0	0
[truncated: 54 more columns]
